# Supplementary material for: An RNA Interference (RNAi) Toolkit and Its Utility for Functional Genetic Analysis of Leishmania (Viannia)
Source: Genes (Basel). 2022 Dec 28;14(1):93. doi: 10.3390/genes14010093 (PMC9858808; doi:10.3390/genes14010093)
Supplement: Supplementary file 1 [file genes-14-00093-s001.zip]

Archive with 4 entries (4 files):
- Supplementary Figure S1 Nov 11 2022 FINAL.pdf
- Supplementary File S1 - sequence of pIR1HYG-GW FINAL.pdf
- Table S1. Molecular constructs 11-14 FINAL.xlsx
- Table S2. Oligonucleotide primer sequences 11-14 FINAL.xlsx
