# Supplementary material for: An RNA Interference (RNAi) Toolkit and Its Utility for Functional Genetic Analysis of Leishmania (Viannia)
Source: Genes (Basel). 2022 Dec 28;14(1):93. doi: 10.3390/genes14010093 (PMC9858808; doi:10.3390/genes14010093)
Supplement: Supplementary file 1 [file genes-14-00093-s001.zip › Table S1. Molecular constructs 11-14 FINAL.xlsx]

## Sheet: Sheet1
An RNA interference (RNAi) toolkit and its utility for functional genetic analysis of Leishmania (Viannia)
Lon-Fye Lye, Katherine L. Owens, Soojin Jang, Joseph E. Marcus, Erin A. Brettmann, and Stephen M. Beverley
Table S1. Molecular constructs used (oligonucleotide primers can be found in Supporting Information Table S2)
Constructs	Lab strain number	Description or method of construction
pGEM-T Easy	commercial	E. coli expression vector; AmpR (Promega; Catalog numbe: A137A)
pCR™8/GW/TOPO™	commercial	TA Cloning vector for creating entry clone for Gateway™ recombination cloning; SpectinomycinR (Thermo Fisher Scientific; Catalog number: K252020)
pGEMT- stuffer	B5974	BglII-NheI-PEX11-AvrII-BglI fragments were amplified from pIR1SAT-GFP65-StL (B4733) with primers SMB2817/2818 then cloned into pGEM-T Easy; AmpR. Lye et al (2010) PLoS Pathogens 6: e1001161
pGEMT-stuffer -one GW	B6158	The Gateway® cassette (GW) contains ccdB, a lethal gene that targets DNA gyrase, and CmR encoding chloramphenicol-resistance, flanked by two attR sequences necessary for site-specific recombination (attR1-ccdB-CmR-attR2) was amplifed from pDONR221 (Invitrogen) with primers S1/S2, then cloned into the NheI site of the pGEMT-stuffer (B5974).
pGEMT-stuffer - 2 GW divergent	B6218	The Gateway® cassette fragment (attR1-ccdB-CmR-attR2) was amplified from pDONOR221 (Invitrogen) with primers described in the methods, and inserted by blunt end ligation into the AvrII site of the pGEMT-stuffer one GW (B6158) in the divergent orientation.
pIR1SAT-GW	B6223	The SphI/HindIII fragment containing the divergent stuffer/ GW cassettes was released from pGEMT-stuffer- 2 GW divergent (B6218) and blunt end ligated into the SmaI site of pIR1SAT
pIR2SAT	B6351	Lye et al PMCID: PMC2965760 PMID: 21060810 L.braziliensis a-tubulin IG was amplified with SMB3627 and 3635 and cloned into the XmaI and BglII site of pIR1SAT (removed XmaI-BglII Lp Cyst2 IR)
pIR2HYG	B6441	Lye et al PMCID: PMC2965760 PMID: 21060810 The BamHI-CCACC-HYG-SpeI fragment was amplified with pXGHYG (B3318) and SMB3828/3829 then digested with BamH1/SpeI and swapped into BamH1/SpeI digested of pIR2SAT (B6351)
pIR1SAT	B3541	Robinson et al (2003) Mol Biochem Parasitol 128: 217–22
pIR1HYG	B6174	The HYG ORF wa amplified from pXGHYG (B3318) with primers SMB2819/2820 adding flanking BglII and StyI sites and ligated into the BamHI/SpeI backbone of pBS-IR-HYG (B6048)
pIR1PAC	B6176	The PAC ORF was amplified from pXGPAC (B3325) with primers SMB2821/2822 adding flanking BglII and StyI sites and ligated into the BamHI/SpeI backbone of pBS-IR-PAC (B6060)
pIR1BSD	B6173	The BSD ORF was amplified from pXGBSD (B4098) with primers SMB2823/2824 adding flanking BglII and StyI sites and ligated into the BamHI/SpeI backbone of pBS-IR-BSD (B6052)
pXG1a	B1495	pXG1A was created by partial digestion and fill in of the Spei site of the expression site of pXG (B1288; Ha et al (1996; Mol. Biochem. Parasitol. 77:57-64)
pXGHYG	B3318	A 1.05 kb HYG ORF cassette from pXG63HYG (B617) ligated to 5.9kb fragment of pXG1a/SpeI.
pXGPAC	B3325	A 720 bp PAC ORF cassette was ligated to 5.9kb fragment of pXG1a/SpeI
pXGBSD	B4098	Guo et al (2017), J. Biol. Chem. 292: 10696-10708.
pIR1Phleo-GFP65*- LUC	B6034	Lye et al (2010) PLoS Pathogens 6: e1001161
pIR1SAT-LUC-StL	B6190	Lye et al (2010) PLoS Pathogens 6: e1001161
pIR2SAT-LUC (B)	B6367	Firefly luciferase (LUC) ORF was released from pIR1Phleo-GFP65*- LUC (B6034) by BglII digestion an inserted and cloned into the B site of Leishmania expression vector pIR2SAT
pIR2SAT-LUC-StL(A)-LUC (B)	B6386	BglII LUC-StLfragment was released from pIR1SAT-LUC-StL (B6190) and filled in then cloned into SmaI site (A site) of pIR2SAT-LUC (B) (B6367)
pIR2SAT-LUC-StL(A)-APRT1-StL (B)	B6391	APRT1-StL fragment was released from pIR1BSD-APRT1-StL (B6742) and replaced the LUC ORF in the B site of the pIR2SAT-LUC-StL(A)-LUC (B) (B6386)
pIR1HYG-GW	B6544	The AhdI/SapI fragment bearing the inverted ccdB-CmR / Loop from pIR1SAT-GW (B6223) was blunt-end ligated into the BglII site of pIR1HYG (B6174)
pIR1PAC-GW	B6543	The AhdI/SapI fragment bearing the inverted ccdB-CmR / Loop from pIR1SAT-GW (B6223) was blunt-end ligated into the BglII site of pIR1PAC (B6176)
pIR1BSD-GW	B6542	The AhdI/SapI fragment bearing the inverted ccdB-CmR / Loop from from pIR1SAT-GW (B6223) was blunt-end ligated into the BglII site of pIR1BSD (B6173)
pIR2HYG-GW	B6563	The AhdI/SapI fragment bearing the inverted ccdB-CmR / Loop from pIR1SAT-GW (B6223) was blunt-end ligated into the BglII site of pIR2HYG (B6441). Brettmann et al (2016), Proc. Natl. Acad. Sci. USA 113:11998-12005
pIR2SAT-GW	B6566	The AhdI/SapI fragment bearing the inverted ccdB-CmR / Loop from pIR1SAT-GW (B6223) was blunt-end ligated into the BglII site of pIR2SAT (B6351). Brettmann et al (2016), Proc. Natl. Acad. Sci. USA 113:11998-12005
STL constructs
pIR2HYG-LbrA600-StL (519)	B6595	A 519 nt stem from LbrA600 (LbrM.26.0130) was obtained by PCR with primers SMB 4144/4145, cloned into pCR8/GW/TOPO and used as donor with pIR2HYG-GW
pIR2SAT-LbrIFT140-StL (940)	B6666	A 940 nt stem of LbrIFT140 (LbrM.32.0380) was obtained by PCR with primers SMB 4179/4180 , cloned into pCR8/GW/TOPO and used as donor with pIR2HYG-GW
pIR2SAT-LbrIFT122-StL (1100)	B6664	A 1100 nt stem of LbrIFT122 (LbrM.35.1120) obtained by PCR with primers SMB 4181/4182), cloned into pCR8/GW/TOPO and used as donor with pIR2HYG-GW
pIR2SAT-LbrIFT172-StL(881)	B6674	The stem (881 nt) of LbrIFT172 (LbrM.21.1210) obtained by PCR with primers SMB 4175/4176, cloned into pCR8/GW/TOPO and used as donor with pIR2SAT-GW
pIR1SAT-LbrQDPR-StL (588)	B6296	The stem (588 nt) of LbrQDPR (LbrM.20.3970) obtained by PCR with primers SMB 3549/3550, cloned into pCR8/GW/TOPO and used as donor with pIR1SAT-GW
pIR1BSD-LbrAPRT1-StL (514)	B6742	The stem (514 nt) of LbrAPRT1 (LbrM.26.0130) obtained by PCR with primers SMB 3460/3461, cloned into pCR8/GW/TOPO and used as donor with pIR1BSD-GW
HGPRT deletion series STL constructs
pIR1SAT-LbrHGPRT-ORF alone-StL (500)	B6136	The stem (500 nt) of LbrHGPRT (LbrM.21.0990) obtained by PCR with primers SMB 2902/2903, cloned into pCR8/GW/TOPO and used as donor with pIR1SAT-GW
pIR1SAT-LbrHGPRT-3' alone-StL (494)	B6234	The stem (494 nt) of LbrHGPRT (LbrM.21.0990) obtained by PCR with primers SMB 3489/3468, cloned into pCR8/GW/TOPO and used as donor with pIR1SAT-GW
pIR1SAT-LbrHGPRT-5'+ORF-StL (679)	B6241	The stem (679 nt) of LbrHGPRT (LbrM.21.0990) obtained by PCR with primers SMB 3487/2903, cloned into pCR8/GW/TOPO and used as donor with pIR1SAT-GW
pIR1SAT-LbrHGPRT-ORF+3'-StL (1005)	B6243	The stem (1005 nt) of LbrHGPRT (LbrM.21.0990) obtained by PCR with primers SMB 2902/23468, cloned into pCR8/GW/TOPO and used as donor with pIR1SAT-GW
IFT140 deletion series-StL constructs
pIR2SAT-LbrIFT140-StL ( 941)	B6666	The stem (941 nt) of LbrIFT140 (LbrM32.0380) obtained by PCR with primers SMB 2902/2903, cloned into pCR8/GW/TOPO and used as donor with pIR2SAT-GW
pIR2SAT-LbrIFT140-StL (562)	B6857	The stem (562 nt) of LbrIFT140 (LbrM32.0380) obtained by PCR with primers SMB 4675/4180, cloned into pCR8/GW/TOPO and used as donor with pIR2SAT-GW
pIR2SAT-LbrIFT140-StL (497)	B6954	The stem (497 nt) of LbrIFT140 (LbrM32.0380) obtained by PCR with primers SMB 4964/4180, cloned into pCR8/GW/TOPO and used as donor with pIR2SAT-GW
pIR2SAT-LbrIFT140-StL (431)	B6953	The stem (431 nt) of LbrIFT140 (LbrM32.0380) obtained by PCR with primers SMB 4965/4180, cloned into pCR8/GW/TOPO and used as donor with pIR2SAT-GW
pIR2SAT-LbrIFT140-StL (365)	B6952	The stem (365 nt) of LbrIFT140 (LbrM32.0380) obtained by PCR with primers SMB 4966/4180, cloned into pCR8/GW/TOPO and used as donor with pIR2SAT-GW
pIR2SAT-LbrIFT140-StL (298)	B6858	The stem (298nt) of LbrIFT140 (LbrM32.0380) obtained by PCR with primers SMB 4676/4180, cloned into pCR8/GW/TOPO and used as donor with pIR2SAT-GW
pIR2SAT-LbrIFT140-StL (131)	B6891	The stem (131nt) of LbrIFT140 (LbrM32.0380) obtained by PCR with primers SMB 4677/4180, cloned into pCR8/GW/TOPO and used as donor with pIR2SAT-GW
LUC deletion series StL constructs
pIR2HYG-LUC-StL (940)	B6896	The stem (940 nt) of firefly luciferase (Photinus pyralis) obtained by PCR with primers SMB 4818/4817, cloned into pCR8/GW/TOPO and used as donor with pIR2HYG-GW
pIR2HYG-LUC-StL (533)	B6897	The stem (533 nt) of firefly luciferase (Photinus pyralis) obtained by PCR with primers SMB 4819/4817, cloned into pCR8/GW/TOPO and used as donor with pIR2HYG-GW
pIR2HYG-LUC-StL (285)	B6898	The stem (285 nt) of firefly luciferase (Photinus pyralis) obtained by PCR with primers SMB 4820/4817, cloned into pCR8/GW/TOPO and used as donor with pIR2HYG-GW
pIR1BSD-LUC-StL (158)	B6959	The stem (158 nt) of firefly luciferase (Photinus pyralis) obtained by PCR with primers SMB 4957/4958, cloned into pCR8/GW/TOPO and used as donor with pIR1BSD-GW
pIR2HYG-LUC-StL (128)	B6899	The stem (128 nt) of firefly luciferase (Photinus pyralis) obtained by PCR with primers SMB 4821/4817, cloned into pCR8/GW/TOPO and used as donor with pIR2HYG-GW
pIR2HYG-LUC-StL (54)	B6900	The stem (54 nt) of firefly luciferase (Photinus pyralis) obtained by PCR with primers SMB 3487/2903, cloned into pCR8/GW/TOPO and used as donor with pIR2HYG-GW
