# Supplementary material for: An RNA Interference (RNAi) Toolkit and Its Utility for Functional Genetic Analysis of Leishmania (Viannia)
Source: Genes (Basel). 2022 Dec 28;14(1):93. doi: 10.3390/genes14010093 (PMC9858808; doi:10.3390/genes14010093)
Supplement: Supplementary file 1 [file genes-14-00093-s001.zip › Table S2. Oligonucleotide primer sequences 11-14 FINAL.xlsx]

## Sheet: Sheet1
Supporting information for "An RNA interference (RNAi) toolkit and its utility for functional genetic analysis of Leishmania (Viannia)";
Lon-Fye Lye, Katherine L. Owens, Soojin Jang, Joseph E. Marcus, Erin A. Brettmann, and Stephen M. Beverley
	Table S2. Oligonucleotide primers
Primer number	Sequences (5'->3')	Stem /amplicon length (bp)	Construct	Purpose for amplification
SMB4818	CGCTAGTCTAGAGGAGAGCAACTGCATAAGGC	940p	B6896	Forward primer to amplify LUC (nt 67-1005) with linker at 5'
SMB4817	CGCTAGTCTAGATACCTGGCAGATGGAACCTC			Reverse primer to amplify LUC (nt 67-1005) with linker at 5'
SMB4819	CGCTAGTCTAGACCAGGGATTTCAGTCGATGT	533 bp	B6897	Forward primer to amplify LUC (nt 476-1005) with linker at 5'
SMB4817	CGCTAGTCTAGATACCTGGCAGATGGAACCTC			Reverse primer to amplify LUC (nt 476-1005) with linker at 5'
SMB4820	CGCTAGTCTAGATTCCATTCCATCACGGTTTT	285 bp	B6898	Forward primer to amplify LUC (nt 722-1005) with linker at 5'
SMB4817	CGCTAGTCTAGATACCTGGCAGATGGAACCTC			Reverse primer to amplify LUC (nt 722-1005) with linker at 5'
SMB4821	CGCTAGTCTAGACTTCTTCGCCAAAAGCACTC	128 bp	B6899	Forward primer to amplify LUC (nt 879-1005) with linker at 5'
SMB4817	CGCTAGTCTAGATACCTGGCAGATGGAACCTC			Reverse primer to amplify LUC (nt 879-1005) with linker at 5'
SMB4957	CGCTAGTCTAGATCCATTCCATCACGGTTTTGGA	158 bp	B6959	Forward primer to amplify LUC (nt 722-879) with linker at 5'
SMB4958	CGCTAGTCTAGAAGGAGAATAGGGTTGGCACCAG			Reverse primer to amplify LUC (nt 722-879) with linker at 5'
SMB4822	CGCTAGTCTAGACCCTCTCTAAGGAAGTCGGG	54 bp	B6900	Forward primer to amplify LUC (nt 953-1005) with linker at 5'
SMB4817	CGCTAGTCTAGATACCTGGCAGATGGAACCTC			Reverse primer to amplify LUC (nt 953-1005) with linker at 5'
SMB2902	CGCTAGTCTAGAACGATTGCGCAAGACTACG	500 bp	B6136	Forward primer to amplify LbrHGPRT ORF (127 to 626) with linker at 5'
SMB2903	CGCTAGTCTAGACTCGTCGGCTTCAGGTAGTA			Reverse primer to amplify LbrHGPRT ORF (127 to 626) with linker at 5'
SMB2902	CGCTAGTCTAGAACGATTGCGCAAGACTACG	679 bp	B6241	Forward primer to amplify LbrHGPRT ORF-3'UTR (127 to -496) with linker at 5'
SMB3468	CGCTAGTCTAGATGCTTCAGCACCACCCTTAGCC			Reverse primer to amplify LbrHGPRT ORF-3'UTR (127 to -496) with linker at 5'
SMB3489	CGCTAGTCTAGATTGTGATGAGTTGCCACTCGTG	494bp	B6234	Forward primer to amplify LbrHGPRT 3'UTR (-1 to -496) with linker at 5'
SMB3468	CGCTAGTCTAGATGCTTCAGCACCACCCTTAGCC			Reverse primer to amplify LbrHGPRT 3'UTR (-1 to -496) with linker at 5'
SMB2817	CCGGCCTTAATTAAGACAATTGGTCGCTAGCTCCCCGAGTGGACCAGGA	586 bp	B5974	Forward primer to amplify stuffer (PEX11-MYC3) with linker at 5'
SMB2818	CCGGCCTTAATTAACCAGCTGAAGCTTGGCCTAGGAAGATCCTCCTCGGATATTAACTT			Reverse primer to amplify stuffer (PEX11-MYC3) with linker at 5'
SMB3549	CGCTAGTCTAGACGGCGCCGTCAAGCAGGGCGAT	588 bp	B6296	Forward primer to amplify LbrQDPR (nt 102-689) with linker at 5'
SMB3550	CGCTAGTCTAGACTACAAGATGAAACGTGTCTTC			Reverse primer to amplify LbrQDPR (nt 102-689) with linker at 5'
SMB4144	CGCTAGTCTAGAATGGCAAACACGCTGATAAGAA	519 bp	B6595	Forward primer to amplify LbrA600 (nt 1-519) with linker at 5'
SMB4145	CGCTAGTCTAGAATGCGCCATCTCAGCCGCGCGG			Reverse primer to amplify LbrA600 (nt 1-519) with linker at 5'
SMB3460	CGCTAGTCTAGATATCACCACGCAATGTTCCACG	514 bp	B6742	Forward primer to amplify LbrAPRT1 (nt 101-614) with linker at 5'
SMB3461	CGCTAGTCTAGAGAGATGAGACTGATCAACTTAA			Reverse primer to amplify LbrAPRT1 (nt 101-614) with linker at 5'
SMB4175	CGCTAGTCTAGAGCGCCATCAATATGTACGTG	881 bp	B6674	Forward primer to amplify LbrIFT172 (nt 4256-5136) with linker at 5'
SMB4176	CGCTAGTCTAGACACCCAGTTGTTCACCTCCT			Reverse primer toamplify LbrIFT172 (nt 4256-5136) with linker at 5'
SMB4181	CGCTAGTCTAGATTCACCATTTTGGAGAAGGC	1100 bp	B6664	Forward primer to amplify LbrIFT122 (nt 2506-3605) with linker at 5'
SMB4182	CGCTAGTCTAGATTCAAAATGTCTGCTGACGC			Reverse primer to amplify LbrIFT122 (nt 2506-3605) with linker at 5'
SMB4179	CGCTAGTCTAGATTGTTTTCGAGACGATGCAG	941 bp	B6666	Forward primer to amplify LbrIFT140 (nt 1634-2574) with linker at 5'
SMB4180	CGCTAGTCTAGACTTCAGTCCCTCAAAGTCGC			Reverse primer to amplify LbrIFT140 (nt 1634-2574) with linker at 5'
SMB4675	CGCTAGTCTAGAGCGCCATCAATATGTACGTG	562 bp	B6857	Forward primer to amplify LbrIFT140 (nt 2013-2574) with linker at 5'
SMB4180	CGCTAGTCTAGACTTCAGTCCCTCAAAGTCGC			Reverse primer to amplify LbrIFT140 (nt 2013-2574) with linker at 5'
SMB4964	CGCTAGTCTAGATCTACTGGAACACCCCGGAGCC	497 bp	B6954	Forward primer to amplify LbrIFT140 (nt 2078-2574) with linker at 5'
SMB4180	CGCTAGTCTAGACTTCAGTCCCTCAAAGTCGC			Reverse primer to amplify LbrIFT140 (nt 2078-2574) with linker at 5'
SMB4965	CGCTAGTCTAGAGCGAGACGCACCAGGTTCACAA	431 bp	B6953	Forward primer to amplify LbrIFT140 (nt 2144-2574) with linker at 5'
SMB4180	CGCTAGTCTAGACTTCAGTCCCTCAAAGTCGC			Reverse primer to amplify LbrIFT140 (nt 2144-2574) with linker at 5'
SMB4968	CGCTAGTCTAGAGTGTGGACGGCATCAACGCCGA	365 bp	B6952	Forward primer to amplify LbrIFT140 (nt 2210-2574) with linker at 5'
SMB4180	CGCTAGTCTAGACTTCAGTCCCTCAAAGTCGC			Reverse primer to amplify LbrIFT140 (nt 2210-2574) with linker at 5'
SMB4676	CGCTAGTCTAGAGTTGCCGAACATGGAGAACT	298 bp	B6958	Forward primer to amplify LbrIFT140 (nt 2277-2574) with linker at 5'
SMB4180	CGCTAGTCTAGACTTCAGTCCCTCAAAGTCGC			Reverse primer to amplify LbrIFT140 (nt 2277-2574) with linker at 5'
SMB4677	CGCTAGTCTAGAATCAAATATGCCTGGTTGGC	131 bp	B6891	Forward primer to amplify LbrIFT140 (nt 2444-2574) with linker at 5'
SMB4180	CGCTAGTCTAGACTTCAGTCCCTCAAAGTCGC			Reverse primer to amplify LbrIFT140 (nt 2444-2574) with linker at 5'
S1	TCTAGAAGATCTATAGTGACCTGTTCGTTGCAACAAAT	1705 bp	B6158	Forward primer to amplify the attR1-ccdB-CmR-attR2 cassette from pDONOR221
S2	TTAATTAATCTAGAAAATAATGATTTTATTTTGACTGA		B6218	Reverse primer to amplify the attR1-ccdB-CmR-attR2 cassette from pDONOR221
SMB2819	GGAGGAAGATCTCCACCATGAAAAAGCCTGAACTCACCG	1026 bp	B6174	Forward primer to amplify HYG ORF with linker at 5'
SMB2820	GGAGGACCTAGGCTATTCCTTTGCCCTCGGACGA			Reverse primer to amplify HYG ORF with linker at 5'
SMB2821	GGAGGAAGATCTCCACCATGACCGAGTACAAGCCCACGG	600 bp	B6176	Forward primer to amplify PAC ORF with linker at 5'
SMB2822	GGAGGACCTAGGTCAGGCACCGGGCTTGCGGGTC			Reverse primer to amplify PAC ORF with linker at 5'
SMB2823	GGAGGAAGATCTCCACCATGGCCAAGCCTTTGTCTCAAG	399 bp	B6173	Forward primer to amplify BSD ORF with linker at 5'
SMB2824	GGAGGACCTAGGTTAGCCCTCCCACACATAACCA			Reverse primer to amplify BSD ORF with linker at 5'
SMB3627	CCGGCCAGATCTTATCGATGGTTGGAGAAAAAGAAAGAGAG	621 bp	B6351	Forward primer to amplify L.braziliensis a-tubulin IG with linker at 5'
SMB3635	CCGGCCAGATCTTATCGATGTTTCGTTTTCGCGAAGAGGGC			Reverse primer to amplify L.braziliensis a-tubulin IG with linker at 5'
SMB3828	GCCCGGATCCCCACCATGAAAAAGCCTGAACTCAC	1026 bp	B6441	Forward primer to amplify HYG ORF with linker at 5'
SMB3829	GCCCACTAGTCTATTCCTTTGCCCTCGGACGA			Reverse primer to amplify HYG ORF with linker at 5'
